# Supplementary material for: The contribution of transposable element insertions to genetic diversity in Aedes aegypti populations
Source: bioRxiv. 2025 Nov 1:2025.10.31.685655. Preprint. [Version 1] doi: 10.1101/2025.10.31.685655 (PMC12636589; doi:10.1101/2025.10.31.685655)
Supplement: Supplement 4 [file media-4.xlsx]

## Sheet: Supplementary_Table_3_VGSC
TE	Genotypes
AaegL5_3_316003069_316003804_rnd_1_family_56_DNA_CMC_Chapaev-	['0', '0', '0', '0', '0', '0', '0', '0', '1', '0', '1', '0', '1', '0', '0', '0', '1', '0', '0', '0', '0', '0', '0']
AaegL5_3_316080722_V410L_encoding_1	['1', '1', '1', '1', '1', '1', '1', '1', '0', '1', '1', '1', '0', '1', '1', '1', '0', '1', '1', '1', '1', '1', '1']
AaegL5_3_315983763_V1016I_encoding_1	['1', '1', '1', '1', '1', '1', '1', '1', '0', '1', '1', '1', '0', '1', '1', '1', '0', '1', '1', '1', '1', '1', '1']
AaegL5_3_315999297_I915K_encoding_1	['1', '1', '1', '1', '1', '1', '1', '1', '0', '1', '1', '1', '0', '1', '1', '1', '0', '1', '1', '1', '1', '1', '1']
AaegL5_3_316014588_S723T_encoding_1	['1', '1', '1', '1', '0', '1', '1', '1', '0', '1', '1', '1', '0', '1', '1', '1', '0', '1', '1', '1', '1', '1', '1']
AaegL5_3_316080722_V410L_encoding_2	['0', '1', '0', '0', '0', '1', '1', '1', '0', '0', '0', '0', '0', '1', '1', '1', '0', '0', '0', '0', '0', '1', '0']
AaegL5_3_315983763_V1016I_encoding_2	['0', '1', '0', '0', '0', '1', '1', '1', '0', '0', '0', '0', '0', '1', '1', '1', '0', '0', '0', '0', '0', '1', '0']
AaegL5_3_315999297_I915K_encoding_2	['0', '1', '0', '0', '0', '1', '1', '1', '0', '0', '0', '0', '0', '1', '1', '1', '0', '0', '0', '0', '0', '1', '0']
AaegL5_3_316014588_S723T_encoding_2	['0', '1', '0', '0', '0', '1', '1', '1', '0', '0', '0', '0', '0', '1', '1', '1', '0', '1', '0', '0', '0', '1', '0']
